# Supplementary material for: ﻿Ligularialushuiensis (Asteraceae, Senecioneae), a new species from northwestern Yunnan, China
Source: PhytoKeys. 2024 Feb 7;238:75–83. doi: 10.3897/phytokeys.238.117340 (PMC10867831; doi:10.3897/phytokeys.238.117340)
Supplement: XML Treatment for Ligularia lushuiensis [file phytokeys.238.117340-treatment1.xml]

<!DOCTYPE tp:taxon-treatment
  PUBLIC "-//TaxonX//DTD Taxonomic Treatment Publishing DTD v0 20100105//EN" "tax-treatment-NSO.dtd">
<tp:taxon-treatment xmlns:tp="http://www.plazi.org/taxpub"><tp:treatment-meta><kwd-group><label>Taxon classification</label><kwd>
              <named-content content-type="kingdom">Plantae</named-content>
            </kwd><kwd>
              <named-content content-type="order">Asterales</named-content>
            </kwd><kwd>
              <named-content content-type="family">Asteraceae</named-content>
            </kwd></kwd-group><mixed-citation publication-type="journal"><person-group><name><surname>Chi</surname><given-names>Xiao-rui</given-names></name><name><surname>Wu</surname><given-names>Hai-song</given-names></name><name><surname>Wang</surname><given-names>Long</given-names></name></person-group><article-title>﻿<italic><tp:taxon-name><tp:taxon-name-part taxon-name-part-type="genus" reg="Ligularia">Ligularia</tp:taxon-name-part><tp:taxon-name-part taxon-name-part-type="species" reg="lushuiensis">lushuiensis</tp:taxon-name-part></tp:taxon-name></italic> (<tp:taxon-name><tp:taxon-name-part taxon-name-part-type="family">Asteraceae</tp:taxon-name-part></tp:taxon-name>, <tp:taxon-name><tp:taxon-name-part taxon-name-part-type="tribe">Senecioneae</tp:taxon-name-part></tp:taxon-name>), a new species from northwestern Yunnan, China</article-title><source>PhytoKeys</source><day>07</day><month>02</month><year>2024</year><volume>238</volume><fpage>75</fpage><lpage>83</lpage><pub-id pub-id-type="doi">10.3897/phytokeys.238.117340</pub-id></mixed-citation></tp:treatment-meta><tp:nomenclature><label>﻿</label><tp:taxon-name>
            <object-id xmlns:xlink="http://www.w3.org/1999/xlink" content-type="arpha" xlink:type="simple">F8BB2F03-9DD7-5A8E-8D2D-F88F7BDE98E3</object-id>
            <tp:taxon-name-part taxon-name-part-type="genus" reg="Ligularia">Ligularia</tp:taxon-name-part>
            <tp:taxon-name-part taxon-name-part-type="species" reg="lushuiensis">lushuiensis</tp:taxon-name-part>
            <object-id xmlns:xlink="http://www.w3.org/1999/xlink" content-type="ipni" xlink:type="simple">urn:lsid:ipni.org:names:77335783-1</object-id>
          </tp:taxon-name><tp:taxon-authority>Long Wang</tp:taxon-authority><tp:taxon-status xmlns:xlink="http://www.w3.org/1999/xlink" xlink:type="simple">sp. nov.</tp:taxon-status><xref ref-type="fig" rid="F1">Figs 1</xref><xref ref-type="fig" rid="F2">, 2</xref></tp:nomenclature><tp:treatment-sec sec-type="diagnosis" id="SECID0EHIAC"><title>Diagnosis.</title><p><italic><tp:taxon-name><tp:taxon-name-part taxon-name-part-type="genus" reg="Ligularia">Ligularia</tp:taxon-name-part><tp:taxon-name-part taxon-name-part-type="species" reg="lushuiensis">lushuiensis</tp:taxon-name-part></tp:taxon-name></italic> should be placed within <tp:taxon-name><tp:taxon-name-part taxon-name-part-type="genus" reg="Ligularia">L.</tp:taxon-name-part><tp:taxon-name-part taxon-name-part-type="infraspecific-rank">ser.</tp:taxon-name-part><tp:taxon-name-part taxon-name-part-type="series" reg="Ligularia">Ligularia</tp:taxon-name-part></tp:taxon-name> owing to character combination of palmate-pinnate leaf venation, scarious and brown bracts, single-oriented capitula, and broadly cylindrical involucres 1–1.1 cm high and 1.1–2 cm in diam. Morphologically, it is somewhat similar to <italic><tp:taxon-name><tp:taxon-name-part taxon-name-part-type="genus" reg="Ligularia">L.</tp:taxon-name-part><tp:taxon-name-part taxon-name-part-type="species" reg="lamarum">lamarum</tp:taxon-name-part></tp:taxon-name></italic>, <italic><tp:taxon-name><tp:taxon-name-part taxon-name-part-type="genus" reg="Ligularia">L.</tp:taxon-name-part><tp:taxon-name-part taxon-name-part-type="species" reg="pseudolamarum">pseudolamarum</tp:taxon-name-part></tp:taxon-name></italic>, and <italic><tp:taxon-name><tp:taxon-name-part taxon-name-part-type="genus" reg="Ligularia">L.</tp:taxon-name-part><tp:taxon-name-part taxon-name-part-type="species" reg="secunda">secunda</tp:taxon-name-part></tp:taxon-name></italic>. From <italic><tp:taxon-name><tp:taxon-name-part taxon-name-part-type="genus" reg="Ligularia">L.</tp:taxon-name-part><tp:taxon-name-part taxon-name-part-type="species" reg="lamarum">lamarum</tp:taxon-name-part></tp:taxon-name></italic>, it differs in the leaf margin, bract texture, color, and size, involucre shape and size, and ray floret number and width; from <italic><tp:taxon-name><tp:taxon-name-part taxon-name-part-type="genus" reg="Ligularia">L.</tp:taxon-name-part><tp:taxon-name-part taxon-name-part-type="species" reg="pseudolamarum">pseudolamarum</tp:taxon-name-part></tp:taxon-name></italic>, it differs in the leaf shape and margin, bract size, involucre shape and size, and ray floret number and size; and from <italic><tp:taxon-name><tp:taxon-name-part taxon-name-part-type="genus" reg="Ligularia">L.</tp:taxon-name-part><tp:taxon-name-part taxon-name-part-type="species" reg="secunda">secunda</tp:taxon-name-part></tp:taxon-name></italic>, it differs in the stem indumentum, leaf venation and margin, bract texture, color and size, and ray floret size.</p></tp:treatment-sec><tp:treatment-sec sec-type="material" id="SECID0EHLAC"><title>Type.</title><p>China. Yunnan: Lushui, Daxingdi, Lamaku Shan, <named-content xmlns:xlink="http://www.w3.org/1999/xlink" content-type="dwc:verbatimCoordinates" xlink:type="simple"><named-content content-type="geo-json" specific-use="{&#34;type&#34;:&#34;Point&#34;,&#34;coordinates&#34;:[98.992967,26.102828]}" id="NCID0EQLAC" xlink:type="simple">26°06'10.18"N, 98°59'34.68"E</named-content></named-content>, alpine meadows, 3322 m a.s.l., 6 August 2017 (fl.), <italic>Long Wang &amp; Yun-yun Shao 1610</italic> (holotype: IBSC; isotypes: IBSC). Fig. <xref ref-type="fig" rid="F2">2</xref>.</p><fig id="F2" position="float" orientation="portrait"><object-id xmlns:xlink="http://www.w3.org/1999/xlink" content-type="doi" xlink:type="simple">10.3897/phytokeys.238.117340.figure2</object-id><object-id xmlns:xlink="http://www.w3.org/1999/xlink" content-type="arpha" xlink:type="simple">1847276A-8F37-5A9D-8B35-DF55F260ABBA</object-id><label>Figure 2.</label><caption><p>Holotype sheet of <italic><tp:taxon-name><tp:taxon-name-part taxon-name-part-type="genus" reg="Ligularia">Ligularia</tp:taxon-name-part><tp:taxon-name-part taxon-name-part-type="species" reg="lushuiensis">lushuiensis</tp:taxon-name-part></tp:taxon-name></italic> sp. nov.</p></caption><graphic xmlns:xlink="http://www.w3.org/1999/xlink" xlink:href="phytokeys-238-075_article-117340__-g002.jpg" position="float" orientation="portrait" xlink:type="simple" id="oo_980326.jpg"><uri content-type="original_file" xlink:type="simple">https://binary.pensoft.net/fig/980326</uri></graphic></fig></tp:treatment-sec><tp:treatment-sec sec-type="description" id="SECID0ETMAC"><title>Description.</title><p>Perennial herb. Stems solitary or 2, erect, 30–70 cm tall, 4–5 mm in diam. at base, proximal to middle part yellowish puberulent, distal part shortly yellowish and brownish puberulent. Basal leaves petiolate; petiole 5–12 cm long, not winged throughout; leaf blade ovate-cordate, 5–8(–10) cm long, 4.5–8(–11) cm wide, herbaceous, adaxially dark green, glabrous, abaxially greenish, slightly brownish puberulent only on veins, palmately-pinnately veined, base cordate, margin regularly dentate, apex obtuse; sinus narrow, basal lobes suborbicular, divergent. Stem leaves 3–6. Proximal stem leaves 1–2, similar to but smaller than basal leaves. Median stem leaves 1–2, shortly petiolate or sessile, base tubular-amplexicaul. Distal stem leaves 1–2, bracteal, scarious. Capitula (2–)5–9, in a lax raceme, oriented to one side of the synflorescence axis; peduncles short, ca. 1 cm long; bract 1, ovate-lanceolate, ca. 1 cm long, 6–7 mm wide, scarious, brown; bracteoles 2 or 3, oblong-lanceolate, ca. 1.1 cm long, 3 mm wide, scarious, brown. Involucres broadly cylindrical, 1–1.1 cm high, 1.1–2 cm in diam., outside more or less whitish arachnoid; receptacle whitish arachnoid outside; phyllaries 12–15, in 2 rows; outer phyllaries narrowly oblong, 2–2.5 mm wide, apex acute; inner phyllaries oblong, ca. 3 mm wide, margin membranous, apex acute to obtuse. Ray florets 10–13, yellow; lamina ovate-oblong, 1.5–1.6 cm long, 5–6 mm wide, apex obtuse, 2- or 3-denticulate; tube ca. 4 mm long. Tubular florets numerous, yellow, ca. 1 cm long; tube 2–3 mm long; limb campanulate, 4–5 mm long; style 6–7 mm long, branches dark yellow. Achenes (immature) narrowly oblong, 3.5–4 mm long, glabrous. Pappi white, ca. 7 mm long, as long as or slightly shorter than tubular corolla.</p></tp:treatment-sec><tp:treatment-sec sec-type="distribution" id="SECID0EYMAC"><title>Distribution and habitat.</title><p><italic><tp:taxon-name><tp:taxon-name-part taxon-name-part-type="genus" reg="Ligularia">Ligularia</tp:taxon-name-part><tp:taxon-name-part taxon-name-part-type="species" reg="lushuiensis">lushuiensis</tp:taxon-name-part></tp:taxon-name></italic> is currently known only from its type locality, i.e. Lushui, northwestern Yunnan, China (Fig. <xref ref-type="fig" rid="F3">3</xref>). It grows in alpine meadows at an elevation of ~3322 m above sea level.</p><fig id="F3" position="float" orientation="portrait"><object-id xmlns:xlink="http://www.w3.org/1999/xlink" content-type="doi" xlink:type="simple">10.3897/phytokeys.238.117340.figure3</object-id><object-id xmlns:xlink="http://www.w3.org/1999/xlink" content-type="arpha" xlink:type="simple">DD68E93C-7608-5C97-8E9F-B449336168EF</object-id><label>Figure 3.</label><caption><p>Distribution of <italic><tp:taxon-name><tp:taxon-name-part taxon-name-part-type="genus" reg="Ligularia">Ligularia</tp:taxon-name-part><tp:taxon-name-part taxon-name-part-type="species" reg="lushuiensis">lushuiensis</tp:taxon-name-part></tp:taxon-name></italic> sp. nov. (black dot).</p></caption><graphic xmlns:xlink="http://www.w3.org/1999/xlink" xlink:href="phytokeys-238-075_article-117340__-g003.jpg" position="float" orientation="portrait" xlink:type="simple" id="oo_980327.jpg"><uri content-type="original_file" xlink:type="simple">https://binary.pensoft.net/fig/980327</uri></graphic></fig></tp:treatment-sec><tp:treatment-sec sec-type="etymology" id="SECID0EFOAC"><title>Etymology.</title><p>The specific epithet ‘<italic>lushuiensis</italic>’ refers to the type locality of this new species, i.e. Lushui City.</p></tp:treatment-sec><tp:treatment-sec sec-type="phenology" id="SECID0EVOAC"><title>Phenology.</title><p>Flowering from July to August; fruiting from late August to September.</p></tp:treatment-sec><tp:treatment-sec sec-type="Vernacular name" id="SECID0E1OAC"><title>Vernacular name.</title><p>泸水橐吾 (Chinese pinyin: lú shuǐ tuó wú).</p></tp:treatment-sec><tp:treatment-sec sec-type="conservation status" id="SECID0E6OAC"><title>Conservation status.</title><p><italic><tp:taxon-name><tp:taxon-name-part taxon-name-part-type="genus" reg="Ligularia">Ligularia</tp:taxon-name-part><tp:taxon-name-part taxon-name-part-type="species" reg="lushuiensis">lushuiensis</tp:taxon-name-part></tp:taxon-name></italic> is currently known only from a small population at its type locality, i.e. Lamaku Shan. The single population we discovered consists of no more than 200 mature individuals. Overgrazing might be the major threat to the habitat of this species. According to the IUCN Red List Categories and Criteria (IUCN 2019), this species should be categorized as Critically Endangered (CR): B1ab(iii)+2ab(iii).</p></tp:treatment-sec><tp:treatment-sec sec-type="notes" id="SECID0EQPAC"><title>Notes.</title><p>Morphologically, <italic><tp:taxon-name><tp:taxon-name-part taxon-name-part-type="genus" reg="Ligularia">Ligularia</tp:taxon-name-part><tp:taxon-name-part taxon-name-part-type="species" reg="lushuiensis">lushuiensis</tp:taxon-name-part></tp:taxon-name></italic> resembles both <italic><tp:taxon-name><tp:taxon-name-part taxon-name-part-type="genus" reg="Ligularia">L.</tp:taxon-name-part><tp:taxon-name-part taxon-name-part-type="species" reg="pseudolamarum">pseudolamarum</tp:taxon-name-part></tp:taxon-name></italic> and <italic><tp:taxon-name><tp:taxon-name-part taxon-name-part-type="genus" reg="Ligularia">L.</tp:taxon-name-part><tp:taxon-name-part taxon-name-part-type="species" reg="secunda">secunda</tp:taxon-name-part></tp:taxon-name></italic>, especially in the single-oriented capitula and racemose synflorescences. It is also superficially similar to <italic><tp:taxon-name><tp:taxon-name-part taxon-name-part-type="genus" reg="Ligularia">L.</tp:taxon-name-part><tp:taxon-name-part taxon-name-part-type="species" reg="lamarum">lamarum</tp:taxon-name-part></tp:taxon-name></italic>, especially in the general habit and in the leaf shape and synflorescence type. Table <xref ref-type="table" rid="T1">1</xref> provides detailed morphological comparisons among these four species.</p><table-wrap id="T1" position="float" orientation="portrait"><label>Table 1.</label><caption><p>Morphological differences among <italic><tp:taxon-name><tp:taxon-name-part taxon-name-part-type="genus" reg="Ligularia">Ligularia</tp:taxon-name-part><tp:taxon-name-part taxon-name-part-type="species" reg="lamarum">lamarum</tp:taxon-name-part></tp:taxon-name></italic>, <italic><tp:taxon-name><tp:taxon-name-part taxon-name-part-type="genus" reg="Ligularia">L.</tp:taxon-name-part><tp:taxon-name-part taxon-name-part-type="species" reg="lushuiensis">lushuiensis</tp:taxon-name-part></tp:taxon-name></italic> sp. nov., <italic><tp:taxon-name><tp:taxon-name-part taxon-name-part-type="genus" reg="Ligularia">L.</tp:taxon-name-part><tp:taxon-name-part taxon-name-part-type="species" reg="pseudolamarum">pseudolamarum</tp:taxon-name-part></tp:taxon-name></italic>, and <italic><tp:taxon-name><tp:taxon-name-part taxon-name-part-type="genus" reg="Ligularia">L.</tp:taxon-name-part><tp:taxon-name-part taxon-name-part-type="species" reg="secunda">secunda</tp:taxon-name-part></tp:taxon-name></italic>.</p></caption><table id="TID0EG4AE" rules="all"><tbody><tr><th rowspan="1" colspan="1"/><th rowspan="1" colspan="1">
                    <italic>
                      <tp:taxon-name><tp:taxon-name-part taxon-name-part-type="genus" reg="Ligularia">L.</tp:taxon-name-part><tp:taxon-name-part taxon-name-part-type="species" reg="lamarum">lamarum</tp:taxon-name-part></tp:taxon-name>
                    </italic>
                  </th><th rowspan="1" colspan="1">
                    <italic>
                      <tp:taxon-name><tp:taxon-name-part taxon-name-part-type="genus" reg="Ligularia">L.</tp:taxon-name-part><tp:taxon-name-part taxon-name-part-type="species" reg="lushuiensis">lushuiensis</tp:taxon-name-part></tp:taxon-name>
                    </italic>
                  </th><th rowspan="1" colspan="1">
                    <italic>
                      <tp:taxon-name><tp:taxon-name-part taxon-name-part-type="genus" reg="Ligularia">L.</tp:taxon-name-part><tp:taxon-name-part taxon-name-part-type="species" reg="pseudolamarum">pseudolamarum</tp:taxon-name-part></tp:taxon-name>
                    </italic>
                  </th><th rowspan="1" colspan="1">
                    <italic>
                      <tp:taxon-name><tp:taxon-name-part taxon-name-part-type="genus" reg="Ligularia">L.</tp:taxon-name-part><tp:taxon-name-part taxon-name-part-type="species" reg="secunda">secunda</tp:taxon-name-part></tp:taxon-name>
                    </italic>
                  </th></tr><tr><td rowspan="1" colspan="1">Stems</td><td rowspan="1" colspan="1">distally white arachnoid or brown puberulent, 2–4 mm in diam. at base</td><td rowspan="1" colspan="1">distally shortly yellowish and brownish puberulent, 4–5 mm in diam. at base</td><td rowspan="1" colspan="1">distally shortly yellowish and brownish puberulent, 5–6 mm in diam. at base</td><td rowspan="1" colspan="1">distally shortly and sparsely white arachnoid-puberulent, 5–6 mm in diam. at base</td></tr><tr><td rowspan="1" colspan="1">Basal leaves</td><td rowspan="1" colspan="1">triangular-sagittate or ovate-cordate, 3–9 cm long, 2.2–12.5 cm wide, adaxially and abaxially glabrous, palmately veined, base cordate, margin regularly denticulate, apex acute</td><td rowspan="1" colspan="1">ovate-cordate, 5–8 (–10) cm long, 4.5–8 (–11) cm wide, adaxially glabrous, abaxially slightly brownish puberulent only on veins, palmately-pinnately veined, base cordate, margin regularly dentate, apex obtuse</td><td rowspan="1" colspan="1">triangular-sagittate, 3–8 cm long, 3–8 (–10) cm wide, adaxially slightly whitish puberulent to glabrescent, abaxially slightly whitish puberulent to glabrescent, palmately-pinnately veined, base cordate, margin coarsely dentate, apex sharply acute</td><td rowspan="1" colspan="1">ovate, 4.5–10 cm long, 3–7 cm wide, adaxially shortly puberulent, abaxially glabrous, pinnately veined, base truncate or shallowly cordate, margin denticulate, apex acute</td></tr><tr><td rowspan="1" colspan="1">Stem leaves</td><td rowspan="1" colspan="1">petiolar base tubular-amplexicaul</td><td rowspan="1" colspan="1">petiolar base tubular-amplexicaul</td><td rowspan="1" colspan="1">petiolar base tubular-amplexicaul</td><td rowspan="1" colspan="1">petiolar base semi-amplexicaul</td></tr><tr><td rowspan="1" colspan="1">Synflorescence</td><td rowspan="1" colspan="1">usually many-flowered, oriented to one side of the synflorescence axis</td><td rowspan="1" colspan="1">(2–) 5–9, oriented to one side of the synflorescence axis</td><td rowspan="1" colspan="1">(1–) 2–6 (–10)-flowered, oriented to one side of the synflorescence axis</td><td rowspan="1" colspan="1">5–10-flowered, turning to one side of the synflorescence axis</td></tr><tr><td rowspan="1" colspan="1">Bracts</td><td rowspan="1" colspan="1">subulate, leaflike, green, 1–1.5 cm long, 1–2 mm wide</td><td rowspan="1" colspan="1">ovate-lanceolate, scarious, brown, ca. 1 cm long, 6–7 mm wide</td><td rowspan="1" colspan="1">ovate-lanceolate, scarious, brown, ca. 3 cm long, 6–7 mm wide</td><td rowspan="1" colspan="1">boat-shaped to linear, leaflike, green, 2.5–4.5 cm long, ca. 1 cm wide</td></tr><tr><td rowspan="1" colspan="1">Involucres</td><td rowspan="1" colspan="1">campanulate-turbinate, 6–9 mm high, 3–5 mm in diam., outside glabrous</td><td rowspan="1" colspan="1">broadly cylindrical, 1–1.1 cm high, 1.1–2 cm in diam., outside more or less whitish arachnoid</td><td rowspan="1" colspan="1">narrowly cylindrical, 9–11 mm high, 3–4 mm in diam., outside slightly shortly yellowish puberulent to glabrescent</td><td rowspan="1" colspan="1">broadly cylindrical, 1.2–1.5 cm high, 1.5–2 cm in diameter, outside sparsely arachnoid-puberulent</td></tr><tr><td rowspan="1" colspan="1">Ray florets</td><td rowspan="1" colspan="1">5–8; lamina 7–10 mm long, ca. 1.5 mm wide</td><td rowspan="1" colspan="1">10–13; lamina ovate-oblong, 1–1.2 cm long, 5–6 mm wide</td><td rowspan="1" colspan="1">3–5; lamina oblong to elliptic, 7–8 mm long, 2.5–3 mm wide</td><td rowspan="1" colspan="1">8–9; lamina oblong, 1.1–1.3 cm long, 3–4 mm wide</td></tr><tr><td rowspan="1" colspan="1">Pappus</td><td rowspan="1" colspan="1">yellowish or brownish, 6–7 mm long</td><td rowspan="1" colspan="1">white, ca. 7 mm long</td><td rowspan="1" colspan="1">white, 7–8 mm long</td><td rowspan="1" colspan="1">white, 8 mm long</td></tr></tbody></table></table-wrap><p>In the genus <italic><tp:taxon-name><tp:taxon-name-part taxon-name-part-type="genus" reg="Ligularia">Ligularia</tp:taxon-name-part></tp:taxon-name></italic>, <italic><tp:taxon-name><tp:taxon-name-part taxon-name-part-type="genus" reg="Ligularia">L.</tp:taxon-name-part><tp:taxon-name-part taxon-name-part-type="species" reg="confertiflora">confertiflora</tp:taxon-name-part></tp:taxon-name></italic> C.C.Chang is also recorded to have capitula that are oriented to one side of the synflorescence axis except for <italic><tp:taxon-name><tp:taxon-name-part taxon-name-part-type="genus" reg="Ligularia">L.</tp:taxon-name-part><tp:taxon-name-part taxon-name-part-type="species" reg="lushuiensis">lushuiensis</tp:taxon-name-part></tp:taxon-name></italic>, <italic><tp:taxon-name><tp:taxon-name-part taxon-name-part-type="genus" reg="Ligularia">L.</tp:taxon-name-part><tp:taxon-name-part taxon-name-part-type="species" reg="pseudolamarum">pseudolamarum</tp:taxon-name-part></tp:taxon-name></italic>, and <italic><tp:taxon-name><tp:taxon-name-part taxon-name-part-type="genus" reg="Ligularia">L.</tp:taxon-name-part><tp:taxon-name-part taxon-name-part-type="species" reg="secunda">secunda</tp:taxon-name-part></tp:taxon-name></italic>. However, this species is characterized by having palmate leaf venation and short pappus which is as long as the tube of tubular corolla and is readily placed in <tp:taxon-name><tp:taxon-name-part taxon-name-part-type="genus" reg="Ligularia">L.</tp:taxon-name-part><tp:taxon-name-part taxon-name-part-type="infraspecific-rank">ser.</tp:taxon-name-part><tp:taxon-name-part taxon-name-part-type="series" reg="Speciosae">Speciosae</tp:taxon-name-part></tp:taxon-name> Pojark. It is easily distinguishable from <italic><tp:taxon-name><tp:taxon-name-part taxon-name-part-type="genus" reg="Ligularia">L.</tp:taxon-name-part><tp:taxon-name-part taxon-name-part-type="species" reg="lushuiensis">lushuiensis</tp:taxon-name-part></tp:taxon-name></italic> in having discoid capitula and leaflike bracts.</p><p>According to the infrageneric classification proposed by <xref ref-type="bibr" rid="B7">Liu (1985)</xref>, <italic><tp:taxon-name><tp:taxon-name-part taxon-name-part-type="genus" reg="Ligularia">Ligularia</tp:taxon-name-part><tp:taxon-name-part taxon-name-part-type="species" reg="lushuiensis">lushuiensis</tp:taxon-name-part></tp:taxon-name></italic> is tentatively assigned to <tp:taxon-name><tp:taxon-name-part taxon-name-part-type="genus" reg="Ligularia">L.</tp:taxon-name-part><tp:taxon-name-part taxon-name-part-type="infraspecific-rank">sect.</tp:taxon-name-part><tp:taxon-name-part taxon-name-part-type="section" reg="Ligularia">Ligularia</tp:taxon-name-part><tp:taxon-name-part taxon-name-part-type="infraspecific-rank">ser.</tp:taxon-name-part><tp:taxon-name-part taxon-name-part-type="series" reg="Ligularia">Ligularia</tp:taxon-name-part></tp:taxon-name> because of the character combination of pinnate-palmate leaf venation, racemose synflorescence and pappus which is as long as tubular corolla. It is noteworthy that the pinnate-palmate leaf venation appears frequently in several species within this series. With the addition of this new species, 14 species are currently recognized in the series in China (<xref ref-type="bibr" rid="B8">Liu 1988</xref>; <xref ref-type="bibr" rid="B2">Grierson and Springate 2000</xref>; <xref ref-type="bibr" rid="B3">Guo and Wang 2022</xref>). We herein provide a diagnostic key to the Chinese species of <tp:taxon-name><tp:taxon-name-part taxon-name-part-type="genus" reg="Ligularia">L.</tp:taxon-name-part><tp:taxon-name-part taxon-name-part-type="infraspecific-rank">ser.</tp:taxon-name-part><tp:taxon-name-part taxon-name-part-type="series" reg="Ligularia">Ligularia</tp:taxon-name-part></tp:taxon-name> to facilitate identification of this group of plants.</p></tp:treatment-sec><tp:treatment-sec><!--Section generated to contain objects referenced in tp:taxon-treatment.--><fig id="F1" position="float" orientation="portrait"><object-id xmlns:xlink="http://www.w3.org/1999/xlink" content-type="doi" xlink:type="simple">10.3897/phytokeys.238.117340.figure1</object-id><object-id xmlns:xlink="http://www.w3.org/1999/xlink" content-type="arpha" xlink:type="simple">9E9724C0-9261-5C92-A536-A40CB01BE0D6</object-id><label>Figure 1.</label><caption><p><italic><tp:taxon-name><tp:taxon-name-part taxon-name-part-type="genus" reg="Ligularia">Ligularia</tp:taxon-name-part><tp:taxon-name-part taxon-name-part-type="species" reg="lushuiensis">lushuiensis</tp:taxon-name-part></tp:taxon-name></italic> sp. nov. <bold>A</bold> habitat <bold>B</bold> habit <bold>C</bold> basal leaf (adaxial surface) <bold>D</bold> basal leaf (abaxial surface) <bold>E</bold> synflorescence <bold>F</bold> capitulum (top view) <bold>G</bold> capitulum (side view) <bold>H</bold> capitulum (back view) <bold>I</bold> outer phyllaries (abaxial surface) <bold>J</bold> inner phyllaries (abaxial surface) <bold>K</bold> ray florets <bold>L</bold> tubular florets. Photographs by Long Wang.</p></caption><graphic xmlns:xlink="http://www.w3.org/1999/xlink" xlink:href="phytokeys-238-075_article-117340__-g001.jpg" position="float" orientation="portrait" xlink:type="simple" id="oo_980325.jpg"><uri content-type="original_file" xlink:type="simple">https://binary.pensoft.net/fig/980325</uri></graphic></fig></tp:treatment-sec><ref-list><ref id="B7"><mixed-citation xmlns:xlink="http://www.w3.org/1999/xlink" xlink:type="simple"><person-group><name name-style="western"><surname>Liu</surname><given-names>SW</given-names></name></person-group> (<year>1985</year>) <article-title>The taxonomic system of the genus <italic><tp:taxon-name><tp:taxon-name-part taxon-name-part-type="genus">Ligularia</tp:taxon-name-part></tp:taxon-name></italic> (L.) Cass.</article-title><source>Bulletin of Botanical Research</source><volume>5</volume>(<issue>4</issue>): <fpage>63</fpage>–<lpage>80</lpage>.</mixed-citation></ref><ref id="B8"><mixed-citation xmlns:xlink="http://www.w3.org/1999/xlink" xlink:type="simple"><person-group><name name-style="western"><surname>Liu</surname><given-names>SW</given-names></name></person-group> (<year>1988</year>) <article-title>A supplement to the Flora Reipublicae Popularis Sinicae (Tom. 77<sup>2</sup> – <tp:taxon-name><tp:taxon-name-part taxon-name-part-type="family">Compositae</tp:taxon-name-part></tp:taxon-name>).</article-title><source>Acta Biologica Plateau Sinica</source><volume>7</volume>: <fpage>27</fpage>–<lpage>35</lpage>.</mixed-citation></ref><ref id="B2"><mixed-citation xmlns:xlink="http://www.w3.org/1999/xlink" xlink:type="simple"><person-group><name name-style="western"><surname>Grierson</surname><given-names>AJC</given-names></name><name name-style="western"><surname>Springate</surname><given-names>LS</given-names></name></person-group> (<year>2000</year>) <article-title>Notes relating to the Flora of Bhutan: XLI. <tp:taxon-name><tp:taxon-name-part taxon-name-part-type="family">Compositae</tp:taxon-name-part></tp:taxon-name> (<tp:taxon-name><tp:taxon-name-part taxon-name-part-type="family">Asteraceae</tp:taxon-name-part></tp:taxon-name>).</article-title><source>Edinburgh Journal of Botany</source><volume>57</volume>(<issue>3</issue>): <fpage>397</fpage>–<lpage>412</lpage>. <ext-link xlink:href="10.1017/S096042860000038X" ext-link-type="doi" xlink:type="simple">https://doi.org/10.1017/S096042860000038X</ext-link></mixed-citation></ref><ref id="B3"><mixed-citation xmlns:xlink="http://www.w3.org/1999/xlink" xlink:type="simple"><person-group><name name-style="western"><surname>Guo</surname><given-names>XQ</given-names></name><name name-style="western"><surname>Wang</surname><given-names>L</given-names></name></person-group> (<year>2022</year>) <italic><tp:taxon-name><tp:taxon-name-part taxon-name-part-type="genus">Ligularia</tp:taxon-name-part><tp:taxon-name-part taxon-name-part-type="species">pseudolamarum</tp:taxon-name-part></tp:taxon-name></italic> (<tp:taxon-name><tp:taxon-name-part taxon-name-part-type="family">Asteraceae</tp:taxon-name-part></tp:taxon-name>, <tp:taxon-name><tp:taxon-name-part taxon-name-part-type="tribe">Senecioneae</tp:taxon-name-part></tp:taxon-name>), a new species from southeastern Xizang, China. Nordic Journal of Botany 2022(1): e03212. <ext-link xlink:href="10.1111/njb.03212" ext-link-type="doi" xlink:type="simple">https://doi.org/10.1111/njb.03212</ext-link></mixed-citation></ref></ref-list></tp:taxon-treatment>
